# Supplementary material for: Pleistocene to holocene expansion of the black-belt cichlid in Central America, Vieja maculicauda (Teleostei: Cichlidae)
Source: PLoS One. 2017 May 30;12(5):e0178439. doi: 10.1371/journal.pone.0178439 (PMC5448774; doi:10.1371/journal.pone.0178439)
Supplement: S1 Table — Latitude and longitude data for collection localities for Vieja maculicauda. (XLS) [file pone.0178439.s001.xls]

## Sheet: Vmac
Latitude	Longitude
10	-83.0333
9.29824	-79.9203
9.11905	-79.6908
8.79958	-80.1537
9.17396	-79.8584
9.17396	-79.8584
8.79483	-82.8789
15.3875	-88.9398
8.79483	-82.8789
9.26885	-79.938
9.26405	-79.791
9.26885	-79.938
9.26885	-79.938
9.00988	-79.6026
9.17396	-79.8584
9.00988	-79.6026
15.6561	-89.0002
15.9798	-89.0556
15.9798	-89.0556
16.8019	-88.4019
15.9219	-85.9579
16.2944	-88.7662
15.95	-85.6833
15.9167	-85.65
15.4833	-84.3667
15.55	-84.3667
15.4167	-84.3333
14.85	-88.25
14.85	-88.25
14.9833	-88.2167
15.0167	-88.2167
15	-88.2167
15.8333	-87.9333
15.7667	-87.9833
15.05	-87.9333
15.6167	-88.25
15.1	-87.95
15.1	-87.95
15.85	-87.8833
15.4833	-84.35
14.7167	-84.1
14.7167	-84.1
15.4833	-87.8667
15.7738	-87.05
15.7842	-87.15
15.7861	-87.1347
15.7658	-86.9992
15.7658	-86.9992
15.7684	-87.002
15.7519	-86.9858
15.762	-87.0007
15.7358	-87.0131
15.7539	-86.9989
9.82586	-82.92
13.4205	-83.5986
13.4341	-83.6016
13.4041	-83.6112
13.7694	-83.5574
13.9387	-83.54
14.3024	-83.6761
11.8825	-85.8964
15.7227	-88.2445
15.7944	-86.546
15.8984	-86.1234
15.5995	-85.9214
15.1047	-84.7243
15.1346	-84.6547
15.1178	-84.6747
15.3312	-84.5768
15.3122	-84.5863
15.2234	-84.6005
14.79	-88.2245
14.9847	-88.252
15.6234	-89.0278
15.619	-89.0469
15.6591	-89.003
9.11667	-79.7
9.11667	-79.7
9.11667	-79.7
9.17396	-79.8584
15.5	-89.1667
15.5	-89.1667
15.5	-89.1667
11.7333	-85.8333
15.8079	-86.5039
12	-83.75
12	-83.75
10.5395	-83.5046
16.392	-88.5325
16.392	-88.5325
10.5833	-83.5167
10.5394	-83.5028
10.5394	-83.5028
10.5394	-83.5028
10.5394	-83.5028
10.5394	-83.5028
10.5394	-83.5028
10.5394	-83.5028
10.5394	-83.5028
10.5394	-83.5028
10.5394	-83.5028
10.5394	-83.5028
10.5394	-83.5028
10.5394	-83.5028
10.5394	-83.5028
10.5394	-83.5028
10.5394	-83.5028
10.5394	-83.5028
10.5394	-83.5028
10.5394	-83.5028
10.5394	-83.5028
10.5395	-83.5046
10	-83.0333
10	-83.0333
10	-83.0333
10	-83.0333
10	-83.0333
10	-83.0333
10	-83.0333
10	-83.0333
10	-83.0333
10	-83.0333
10	-83.0333
10	-83.0333
10	-83.0333
10	-83.0333
10	-83.0333
10	-83.0333
10	-83.0333
10	-83.0333
10	-83.0333
10	-83.0333
10	-83.0333
10	-83.0333
10	-83.0333
10	-83.0333
10	-83.0333
10	-83.0333
10	-83.0333
10	-83.0333
10	-83.0333
10	-83.0333
10	-83.0333
10	-83.0333
10	-83.0333
10	-83.0333
10	-83.0333
10	-83.0333
10	-83.0333
10	-83.0333
10	-83.0333
10	-83.0333
10	-83.0333
10	-83.0333
10	-83.0333
10	-83.0333
10	-83.0333
10	-83.0333
10	-83.0333
10	-83.0333
10	-83.0333
10	-83.0333
10	-83.0333
10	-83.0333
10	-83.0333
10	-83.0333
10	-83.0333
10	-83.0333
10.5	-83.5
10.5	-83.5
10.5	-83.5
10.5	-83.5
10.5	-83.5
10.5	-83.5
10.5	-83.5
10.5	-83.5
10.5	-83.5
10.5	-83.5
10.5394	-83.5028
10.5394	-83.5028
10.5394	-83.5028
10.5	-83.5
10.5	-83.5
10.5	-83.5
10.54	-83.5
10.5	-83.55
10.585	-83.5142
10.5	-83.55
9.9164	-82.9949
15.1341	-88.235
9.75	-82.95
9.88267	-82.9658
9.98771	-83.0334
10.5542	-83.5137
10.5542	-83.5137
9.93056	-83.0041
9.73611	-82.8276
10.1361	-83.2137
10.7694	-83.5943
10.7972	-83.6055
10.75	-83.6055
11.0486	-84.4721
9.93194	-83.0041
10.775	-83.5888
10.7528	-83.6082
15.8333	-84.75
15.8333	-84.75
15.8333	-84.75
15.8333	-84.75
15.8333	-84.75
15.8333	-84.75
15.8333	-84.75
15.8333	-84.75
15.8333	-84.75
15.7833	-84.7667
15.8333	-84.75
15.7833	-84.7667
10.5778	-83.5194
10.4639	-83.5667
10.5778	-83.5194
10.35	-83.397
10.35	-83.397
10.5778	-83.5194
10.5417	-83.5055
10.5394	-83.5025
10.531	-83.44
10.531	-83.44
10.531	-83.44
10.531	-83.44
10.531	-83.44
10.536	-83.5089
10.5394	-83.5025
10.5394	-83.5025
12.8212	-84.2006
9.39347	-83.389
9.39347	-83.389
10.4761	-83.4801
10.433	-83.617
10.433	-83.617
15.6323	-88.9975
10.4986	-83.4908
8.79958	-80.1537
15.522	-89.3346
15.6237	-89.1712
15.5496	-89.1613
15.7222	-88.9021
15.6237	-89.1712
15.633	-89.1939
10.5833	-83.5167
10.5833	-83.5167
10.5833	-83.5167
10.5833	-83.5167
10.5833	-83.5167
10.5833	-83.5167
10.5833	-83.5167
17.6113	-89.0485
17.6113	-89.0485
17.6113	-89.0485
17.6113	-89.0485
17.6623	-88.9318
15.6667	-86.75
15.5486	-88.9874
15.5683	-89.1462
15.6189	-89.0436
15.4071	-89.1265
15.4064	-89.1741
15.5486	-88.9874
9.17396	-79.8584
9.17396	-79.8584
9.17396	-79.8584
9.17396	-79.8584
15.3531	-89.7686
15.4139	-89.6378
15.7658	-87.1939
10.5833	-83.5167
9.17396	-79.8584
9.17396	-79.8584
15.0534	-87.9869
12.55	-83.75
12.550000	-83.75
15.85	-89.95
15.5167	-89.6167
15.6667	-88.9833
15.75	-88.8167
15.5384	-85.4077
15.9167	-89.4167
15.5333	-88.3833
15.0333	-89.9167
16.2944	-88.7662
12.15	-84.2167
12.0985	-84.0448
16.3167	-89.4833
16.4833	-88.9833
16.3167	-89.4833
15.6833	-88.9667
16.3	-89.4333
16.2	-89.5333
16	-89.3167
16.0167	-89.4
16.1333	-89.6333
15.65	-88.4
15.3001	-84.733
15.6918	-84.5645
15.7394	-84.3343
15.0509	-85.1834
14.9872	-85.3528
14.2484	-84.7408
15.9211	-85.9574
15.6495	-88.9995
15.6667	-84.4333
15.6667	-84.4333
17.6167	-89.0167
16.2905	-88.7683
15.9798	-89.0556
15.7411	-86.5054
15.786	-86.7755
15.7734	-86.8154
15.7411	-86.5054
15.7673	-86.9995
15.7683	-87.0018
15.7798	-87.4543
15.7807	-87.4337
15.7942	-87.9733
15.7869	-87.994
15.7678	-87.4543
15.4473	-85.5315
15.786	-86.7755
15.7678	-87.4543
15.2082	-88.5858
14.7358	-84.4508
12.0286	-83.7177
12.0286	-83.7177
12.0286	-83.7177
12.0286	-83.7177
15.0933	-85.166
8.79483	-82.8789
9.1021	-79.7008
8.79483	-82.8789
9.26885	-79.938
9.26885	-79.938
9.01708	-79.6125
9.17396	-79.8584
9.25156	-79.8981
9.29824	-79.9203
9.02073	-79.6078
9.29824	-79.9203
9.29824	-79.9203
15.6898	-89.5811
15.4835	-89.3635
15.6111	-89.0277
15.522	-89.3346
15.5529	-89.0785
15.5529	-89.0785
15.3676	-89.7665
15.4537	-89.3326
15.5221	-89.3336
15.5529	-89.0785
15.0469	-89.5843
15.4034	-88.9398
8.79958	-80.1537
15.4816	-86.5757
14.6095	-87.2226
9.17396	-79.8584
8.79958	-80.1537
15.3676	-89.7665
9.2116	-79.6166
8.93257	-81.9486
